# Supplementary material for: Molecular and Functional Analysis of Trehalose-6-Phosphate Synthase Genes Enhancing Salt Tolerance in Anoectochilus roxburghii (Wall.) Lindl
Source: Molecules. 2023 Jun 30;28(13):5139. doi: 10.3390/molecules28135139 (PMC10343327; doi:10.3390/molecules28135139)
Supplement: Supplementary file 1 [file molecules-28-05139-s001.zip]

Archive with 1 entries (1 files):
- molecules-2450454-supplementary.pdf
